# Supplementary material for: APOE and MAPT Are Associated With Dementia in Neuropathologically Confirmed Parkinson's Disease
Source: Front Neurol. 2021 Feb 5;12:631145. doi: 10.3389/fneur.2021.631145 (PMC7892776; doi:10.3389/fneur.2021.631145)
Supplement: Supplementary file 2 [file Data_Sheet_1.CSV]

# Data supplement to "APOE and MAPT are associated with dementia in neuropathologically confirmed Parkinson’s disease"	Tunold et al. 2021
# Definition of variables:
# sex: 1 = male	2 = female.
# onset: age at disease onset in years.
# time: disease duration in years at dementia onset for PDD and disease duration at death for PDnD.
# status: 0 = no dementia	1 = dementia.
# rs1800547: MAPT variant.
# rs429358: APOE variant.
# rs7412: APOE variant.
# pc1-pc5: genetic principal component 1 to 5.
# thal_amyloid: Thal amyloid-β phase.
# braak_NFT: Braak Neurofibrillary tangle (NFT) stage.
# cerad: CERAD neuritic plaque score (0 = none	1 = sparse	2 = moderate	3 = frequent)
# braak_asyn: Braak α-synuclein stage.
sex	onset	time	status	rs1800547	rs429358	rs7412	pc1	pc2	pc3	pc4	pc5	thal_amyloid	braak_NFT	cerad	braak_asyn
2	71	1	1	0	2	0	0.00699369	0.00456599	0.0104671	0.000829606	-0.0167551	4	1	2	6
2	60	18	0	0	0	1	0.00353449	0.00319804	-0.0214385	0.00875757	0.00277072	0	2	0	5
2	63	16	0	0	1	0	-0.00379211	0.00892414	0.005845	0.0305924	0.0161065	0	1	0	5
2	48	17	1	0	1	0	0.00346538	0.00340799	0.0145122	0.00977949	-0.0165293	2	2	1	6
2	64	17	0	0	0	1	0.00822234	0.0040527	0.00112308	-0.000118812	0.00990608	0	1	0	5
2	48	20	0	0	0	0	-0.00369643	0.000307126	0.00339307	0.00171257	-0.00952474	3	2	1	6
1	37	21	1	0	1	0	0.00546736	0.0176782	0.0180682	-0.00581103	0.0349508	2	1	0	6
1	65	8	1	2	0	1	0.0105659	0.00388977	0.0171339	-0.00406579	-0.00248721	1	1	0	5
2	58	14	1	0	0	0	-0.000805517	-0.0000144086	0.00284728	-0.00622883	-0.0321946	3	1	2	6
1	71	12	1	0	0	0	0.00112446	0.00494914	0.00689592	0.0087748	-0.0431167	3	5	2	6
2	71	12	1	1	0	0	0.00849157	0.00207308	0.0063233	-0.00648244	0.0123043	3	1	0	5
1	74	5	1	1	1	0	0.00914042	-0.000113368	0.0313397	0.00610941	-0.0123327	2	1	1	5
1	66	5	1	0	1	0	0.00963519	0.00533215	-0.002931	0.00779967	-0.00796873	3	1	0	6
1	48	8	0	0	0	0	0.0084466	0.00500527	0.0216438	0.0170592	0.00711124	0	0	0	4
2	67	8	1	1	1	0	0.00948466	0.00931965	-0.00134516	0.0132629	0.0328228	1	1	2	6
1	68	6	1	1	0	0	0.0135758	0.00690841	-0.00263244	-0.00371744	0.0115639	0	1	0	4
1	57	11	1	0	0	0	0.0011508	-0.0045259	-0.00207296	-0.0162625	-0.00163313	3	1	1	6
1	59	9	1	0	1	0	0.00918397	0.0047765	0.0124047	-0.00163501	0.0484982	3	2	2	5
2	78	5	0	1	0	0	0.00451172	0.00495746	0.0175876	0.00248877	0.0142912	0	1	0	5
1	NA	NA	0	0	0	1	0.00623698	0.00433866	0.0172189	0.00314972	0.0122504	0	0	0	4
1	NA	NA	0	0	0	0	0.00187089	0.0107056	-0.0100909	0.0204925	0.0241256	NA	1	0	4
2	32	26	0	0	0	0	0.0170527	0.00699974	0.00631339	-0.0124154	0.0480837	0	1	0	5
2	63	20	0	1	0	0	0.00112769	0.0104907	-0.00863794	0.0231016	0.0176237	0	1	0	5
2	55	14	1	0	0	0	0.00832043	0.0078111	-0.00736365	-0.00281103	0.00867906	3	1	0	6
2	81	2	1	1	1	0	-0.00137225	-0.000473032	0.0022606	0.00608327	0.00537932	NA	4	1	5
1	53	8	0	1	0	1	0.00647909	0.000663698	-0.00903875	0.00738107	-0.00393104	0	1	0	5
1	66	3	1	0	0	0	0.00382264	0.0118375	0.0098371	-0.00155106	-0.00333716	0	2	0	6
2	74	2	1	0	1	0	0.0037468	0.00907326	0.00858463	0.00141467	0.0110907	3	3	1	6
1	74	12	1	0	0	0	0.0152017	-0.0048626	0.0155802	-0.00505888	0.0127477	3	3	1	6
1	57	16	1	0	0	0	-0.00415746	0.00490401	0.0151475	0.00169442	-0.00450564	2	0	1	5
1	65	15	1	1	0	1	0.0145977	0.00443047	0.00829468	0.015601	0.0412453	3	1	1	5
1	65	7	1	0	0	0	0.00537543	0.0108818	-0.00181227	-0.00947131	0.0111333	3	2	0	6
1	39	26	0	0	0	0	0.0106802	0.00782603	0.00962511	0.0291099	0.0229566	0	1	0	5
1	49	18	0	1	0	1	0.0169583	0.00486785	0.00509921	-0.0155084	-0.0219553	0	1	0	6
1	62	7	1	1	1	0	0.00828434	-0.00692861	-0.0116805	-0.0144953	-0.00596424	3	3	1	6
2	76	4	1	1	0	0	0.0142783	0.00487447	-0.00582681	-0.00101141	0.0281185	0	0	0	5
2	88	8	0	1	0	1	0.00205689	0.0081096	-0.000275542	-0.00924247	-0.00117469	NA	1	0	5
1	69	17	0	0	0	1	-0.00756266	-0.00203434	0.003295	-0.0109901	-0.0216806	2	2	1	5
1	74	0	1	0	0	0	0.0113757	0.00668806	0.0170584	0.00988626	0.00912248	2	2	2	5
1	82	2	0	1	1	0	-0.00311701	0.00127607	0.0173799	0.00361187	-0.0254713	4	1	2	5
1	55	10	1	0	0	1	0.00816719	0.00944419	0.00278841	0.0090909	0.000819469	1	2	0	5
2	72	8	1	0	0	0	-0.00392088	0.0161043	-0.00442184	0.0062886	-0.00337294	3	2	1	6
2	63	5	1	0	1	0	0.0156464	0.00731511	0.01156	-0.00533236	0.0143472	3	4	1	6
1	76	7	0	0	0	0	0.00129894	0.00546472	0.00467097	0.0180321	-0.047626	1	1	0	5
1	84	3	0	0	0	0	0.0145529	0.0045771	-0.00247557	0.00478398	0.016994	1	1	1	5
1	69	13	1	0	0	0	0.00226087	0.00129188	-0.00286493	0.00231098	0.00493914	3	2	2	5
2	54	21	0	1	1	0	0.0111936	0.0106887	0.0086667	0.00238265	-0.00544331	3	1	0	5
2	70	9	0	0	1	0	0.00234115	-0.00154147	-0.00172876	0.00308048	0.0313332	0	1	0	5
1	76	5	1	0	0	0	0.0052189	-0.00623188	-0.00235388	0.0150487	-0.000775729	3	2	1	5
1	60	26	0	1	0	0	-0.00798438	-0.00107807	0.0171654	0.0205401	-0.169497	0	1	0	NA
1	67	5	1	0	1	1	0.0000604403	0.00942524	0.0185793	0.00746586	0.00394568	0	1	0	5
1	78	10	0	0	0	1	-0.0907632	-0.0264482	-0.0139193	0.00552907	-0.00344708	4	1	3	5
1	49	15	1	0	2	0	0.0128718	0.0136128	0.0135163	0.00405108	0.0361097	4	4	1	6
2	48	32	0	0	1	0	0.0122097	0.0084285	-0.0166459	0.0034763	0.0283895	3	1	1	5
2	62	15	0	2	2	0	-0.00198063	0.00132578	0.0161516	0.0100188	-0.0212744	3	1	1	6
1	49	22	0	0	1	0	0.0126048	0.0087903	-0.0115914	-0.00926461	0.0450177	2	1	0	5
1	53	21	0	0	0	0	-0.237684	-0.0734126	-0.00693473	-0.00129374	0.071608	0	1	0	5
1	52	10	0	0	0	0	-0.00267171	0.0033377	0.0190228	0.0107646	-0.0540629	0	0	0	3
1	46	24	1	0	0	0	0.00939999	0.00571589	0.00337073	0.00233647	0.0105536	0	3	0	6
1	59	7	1	0	1	0	0.0101949	0.00502958	0.00455341	-0.0194448	0.0339792	3	1	1	6
2	83	5	0	0	0	0	-0.000906396	0.00874704	0.00127552	-0.0227683	-0.0213145	1	0	0	6
1	46	13	1	0	0	1	0.011675	-0.00693928	-0.00898321	-0.00844753	0.0204207	4	1	1	5
1	61	15	1	0	0	0	0.00900268	0.00677359	-0.00925049	0.0114007	0.001733	1	1	0	5
1	55	18	1	0	0	0	0.0122406	0.00835015	-0.00944261	0.00151223	0.0378983	3	1	1	6
1	64	14	1	0	0	0	0.0216246	-0.0101176	-0.00892533	-0.016273	0.0162596	0	1	0	6
2	70	11	1	1	0	0	0.00493909	0.010894	0.00622122	-0.0300865	0.0168007	0	1	0	6
1	60	20	1	0	0	0	-0.00352562	0.00409058	0.000605161	0.00153287	0.0196558	0	2	0	6
2	59	8	0	0	0	0	0.0154357	0.00475528	-0.00726521	0.000972793	0.0103298	3	1	1	6
1	60	16	1	0	0	0	0.00396064	-0.00167053	-0.0126752	-0.00846393	0.0100066	2	1	0	5
1	55	4	1	0	1	1	0.0037645	-0.000293802	0.000820839	0.00592621	-0.010651	2	5	1	NA
2	72	12	0	0	0	0	0.0149318	0.0120665	-0.00591181	0.00945928	-0.00893795	3	2	1	5
1	64	5	1	0	1	0	0.00431844	0.0114385	-0.00183094	0.00412983	-0.000322267	3	1	1	6
2	40	19	0	0	1	0	0.0077429	0.00454096	-0.00902402	0.00910425	0.0113042	1	1	0	5
2	70	6	1	0	0	0	-0.0117687	0.00143862	0.00729506	0.0198911	-0.0893595	4	4	1	6
1	50	13	1	0	0	0	0.016036	-0.000672894	-0.0173361	0.00335193	0.0430162	0	1	0	5
1	78	5	1	0	0	0	0.0058605	0.00858309	0.0214117	-0.00439399	0.00963496	3	1	1	6
1	64	13	0	0	0	1	-0.0497741	-0.0260952	0.0144779	0.033313	-0.304555	0	1	0	5
1	58	4	1	0	0	0	0.00902163	0.00702676	0.0238951	0.00189184	0.0322865	4	1	1	5
1	70	1	1	0	0	0	0.00159404	0.000718256	-0.0149545	0.00929186	0.0247388	2	1	0	4
1	76	8	0	0	1	0	0.0065274	0.0126766	0.00874573	0.01236	-0.0216846	4	3	2	6
1	67	4	1	1	0	0	-0.0101823	-0.00175289	0.0113638	-0.00029769	-0.0244747	2	2	1	6
1	41	20	0	0	0	0	0.00429083	0.00549372	0.00224812	-0.00779942	0.00427131	1	1	0	6
2	39	42	0	0	0	0	0.0149618	0.0141235	0.00750008	0.0137308	0.00931018	1	4	0	6
1	60	8	1	1	0	0	0.00227164	-0.00019571	0.0108581	0.00294952	0.00532168	0	3	0	5
2	78	8	1	0	0	1	0.00456077	-0.0042647	0.00327	-0.0137924	0.0135242	1	1	0	4
1	57	17	1	1	0	0	0.0122306	-0.000849089	0.00450675	-0.0105332	0.0239129	0	3	0	5
2	64	18	0	0	0	0	0.00715456	0.00671306	-0.00451244	0.0129719	0.00245302	1	2	0	6
1	60	17	0	1	1	0	0.0047842	0.00459419	0.0120272	-0.00513544	0.00586449	0	3	0	6
2	59	14	0	0	1	0	0.0111995	0.0115281	0.00391718	-0.0236176	0.0346527	4	2	0	5
1	44	13	0	0	0	0	-0.00375654	0.00855023	0.0149968	-0.0052528	-0.0227925	0	0	0	5
2	50	30	0	0	1	0	-0.0368302	-0.0223182	0.00420225	0.0375941	-0.296767	4	0	1	5
2	46	25	0	0	0	0	0.0222434	0.00861492	-0.00333602	-0.00790674	0.0183405	1	2	0	5
1	59	11	1	0	0	0	0.00412959	-0.00296354	0.0126062	-0.000427101	-0.00304857	2	3	0	6
1	73	11	0	1	0	1	0.0122122	0.0182933	-0.0132437	-0.00163925	0.03247	0	1	0	4
1	60	5	0	0	0	0	-0.000711284	-0.00194879	0.00852106	0.0071727	0.00120022	0	1	0	4
1	71	10	0	1	0	0	0.0118617	0.0106972	0.0100214	-0.00242864	0.0136601	1	2	1	6
1	46	17	1	0	0	0	0.0161369	0.0179695	-0.687761	0.0499315	-0.0117716	3	1	0	6
1	62	16	1	0	1	0	-0.000157709	-0.00492549	-0.0116615	-0.000338264	-0.0327491	3	0	1	6
1	83	0	1	0	0	0	-0.0111416	0.00814235	0.00435252	-0.000849127	0.0187803	2	4	1	5
1	74	11	1	0	1	0	-0.0496946	-0.014857	0.0122165	0.0476334	-0.280963	0	3	0	6
2	68	6	0	2	0	0	0.00826554	-0.000687195	-0.00267545	0.00599646	-0.00729587	2	2	0	NA
1	42	14	0	0	0	0	0.00127668	0.00524345	0.0105743	0.0109295	-0.00539438	1	1	0	5
2	61	15	0	0	0	1	0.0130422	0.00761718	0.00513769	-0.012558	0.00573565	1	1	0	6
1	77	2	1	0	0	0	0.00486394	0.00267484	-0.00450449	-0.0181072	0.0121415	1	3	0	6
2	37	25	0	0	0	0	0.0000582998	-0.00109896	0.00900904	0.0202146	-0.00654128	0	1	0	4
1	69	6	1	0	0	0	0.00428786	0.00910425	0.00296429	-0.00670871	0.0124306	1	1	0	6
1	60	17	0	0	0	0	0.00629235	0.00126072	0.000950564	0.00527086	-0.0129271	3	2	0	6
2	65	9	1	0	0	0	-0.012137	-0.00272145	0.00322683	0.00150374	0.00131694	3	3	1	6
1	72	7	1	1	0	0	0.0070279	0.00478418	-0.00480714	-0.0133564	0.0270234	1	2	0	6
2	84	5	1	1	0	0	-0.0302408	-0.0175783	0.00450778	0.0352521	-0.122359	2	3	0	6
1	69	17	0	0	0	0	0.0147016	0.011147	-0.0033498	0.00979452	0.0157498	1	2	0	6
1	60	17	0	0	0	0	0.0112373	0.00785673	-0.00492536	0.00385422	0.0451835	1	1	0	6
1	52	17	1	1	0	0	0.00107419	0.00801596	0.00512377	0.0195989	-0.0149016	3	1	0	6
1	79	7	0	0	0	0	0.0169431	0.0117895	-0.00402787	-0.0115028	0.0215968	1	2	0	6
1	74	0	1	0	0	1	0.00979012	0.00862373	0.00922421	-0.00513895	0.022531	1	1	1	5
2	56	13	1	0	0	0	0.00391643	0.00874816	0.0207396	0.0000421922	-0.0295588	0	2	0	6
2	72	16	0	1	0	1	0.00312156	0.017557	0.00925025	0.0328664	0.0059159	0	2	0	6
1	56	20	0	1	0	0	-0.00563298	0.00414794	0.00633753	-0.00878567	0.0012836	3	3	0	6
1	50	25	0	0	1	0	0.000913848	0.00430459	-0.0140669	0.0063715	0.00868687	2	1	0	6
1	67	19	0	1	1	0	0.00893973	0.00502291	0.00277163	-0.00117574	-0.00946965	3	3	1	6
2	62	14	1	1	0	0	0.00437607	0.000587835	-0.00301469	0.00591526	-0.0145832	2	2	1	6
1	60	12	0	1	0	0	0.00308146	-0.00323448	-0.00216786	-0.023355	0.0165111	1	2	0	6
1	55	14	0	0	0	1	0.00136394	0.00365323	-0.0153521	-0.00212602	-0.0157286	0	1	0	6
1	68	11	1	0	1	1	-0.000218692	0.0134073	0.00732761	0.0113769	-0.0143139	3	2	1	6
1	71	4	1	0	0	0	-0.00344847	0.00128695	-0.0115157	-0.0147998	0.0100949	2	3	0	5
1	65	5	0	0	0	1	0.0116357	0.0173463	-0.0000300673	0.00790603	0.0244664	0	1	0	3
2	55	9	1	0	1	0	0.00603241	-0.00573409	0.00516445	0.00816228	-0.0140794	2	1	1	6
1	47	25	0	0	0	0	-0.00436045	-0.00103343	0.00629567	-0.00319898	0.00863188	3	1	0	6
1	62	11	1	0	0	0	0.00603852	0.00178224	-0.00000890329	-0.0133246	0.0256895	4	3	1	6
1	71	10	1	0	1	0	0.0104479	0.0102282	0.00879509	0.0100438	0.00295798	4	4	3	6
1	63	16	0	0	0	1	0.00696106	0.00742021	-0.00623425	0.00925444	0.0122938	NA	0	0	5
1	76	0	1	0	0	0	0.0232611	0.00285738	0.00289127	0.0061462	0.00846178	4	4	1	3
2	86	4	0	1	0	1	0.0153615	0.00828102	0.00835118	-0.0047184	0.0147981	3	2	1	6
1	59	15	0	0	0	0	0.00467343	0.00345724	-0.00105138	-0.0039177	0.00173447	0	0	0	3
2	73	9	1	1	0	0	0.013657	0.0121183	0.00676241	0.0221232	0.0141859	1	2	0	6
1	74	8	0	0	0	1	0.0152174	0.00647017	0.0190496	-0.00361633	-0.000118539	1	2	0	6
1	64	11	0	1	0	0	0.00486655	0.000962098	0.00745113	-0.0208512	0.00892957	NA	0	0	5
1	58	14	1	1	1	0	0.00611472	0.0194284	0.00842472	0.0199184	0.0411315	NA	2	1	5
2	68	6	1	0	1	0	0.00505757	0.00392321	-0.00172794	-0.00187367	0.00774801	2	1	0	5
2	48	28	1	0	0	0	0.00780813	0.00558863	-0.00287608	-0.00583772	0.0112762	2	3	1	6
2	74	16	0	1	0	0	0.00804552	0.00137315	-0.00693023	-0.00895881	0.0271236	3	3	1	6
1	72	11	1	0	0	1	0.00616479	0.000310693	0.00734693	0.0132155	-0.00470054	0	3	0	6
1	76	8	0	0	0	0	-0.0188571	-0.000824271	0.00626722	0.0191881	-0.101869	2	1	0	4
2	67	21	0	0	0	0	-0.119137	-0.0553352	0.00226441	0.0267782	-0.427313	3	3	0	6
2	57	4	1	0	1	0	-0.000473879	-0.00449615	0.00612734	0.0211947	0.0294457	1	1	0	6
2	73	13	0	0	0	0	0.0052686	0.00643125	0.0116122	0.00495889	-0.0248086	2	2	0	6
1	65	10	0	1	0	0	0.00201399	0.00489107	0.0122963	-0.00111237	-0.00341351	0	1	0	6
1	69	9	1	0	0	0	-0.000444363	0.0132118	-0.000130559	0.00307075	0.0200978	1	1	0	6
1	61	23	0	1	0	0	0.0072929	0.00523479	0.000874332	0.0144987	-0.000843744	0	1	0	6
1	59	24	0	2	0	0	0.00500583	-0.00366938	0.00598813	-0.00304197	-0.00316117	1	2	0	6
1	60	5	1	0	0	0	0.0100462	-0.0026131	0.0226578	0.0190088	-0.0180109	1	1	0	6
1	62	11	1	0	0	0	0.00451368	-0.00591326	0.00108682	0.0207446	-0.0094192	0	2	0	5
